# Supplementary material for: ERAP1 and ERAP2 Haplotypes Influence Suboptimal HLA-B*27:05-Restricted Anti-Viral CD8+ T Cell Responses Cross-Reactive to Self-Epitopes
Source: Int J Mol Sci. 2023 Aug 28;24(17):13335. doi: 10.3390/ijms241713335 (PMC10488187; doi:10.3390/ijms241713335)
Supplement: Supplementary file 1 [file ijms-24-13335-s001.zip]

Archive with 1 entries (1 files):
- ijms-2556567-supplementary.pdf
